# Supplementary material for: Understanding water transport through graphene-based nanochannels via experimental control of slip length
Source: Nat Commun. 2022 Sep 28;13:5690. doi: 10.1038/s41467-022-33456-w (PMC9519754; doi:10.1038/s41467-022-33456-w)
Supplement: Supplementary file 3 — Source Data [file 41467_2022_33456_MOESM3_ESM.xlsx]

## Sheet: Figure 1F
Axis	2θ	Intensity	Intensity
Unit	°	a.u.	a.u.
Comment		dry	wet
	5	3726	2949
	5.01999	3751	2936
	5.03998	3813	2951
	5.05997	3735	3067
	5.07996	3744	3117
	5.09995	3670	3028
	5.11994	3686	3128
	5.13993	3654	3132
	5.15992	3784	3159
	5.1799	3734	3224
	5.19989	3702	3140
	5.21988	3794	3166
	5.23987	3696	3144
	5.25986	3745	3268
	5.27985	3615	3181
	5.29984	3730	3184
	5.31983	3842	3245
	5.33982	3885	3250
	5.35981	3702	3282
	5.3798	3739	3371
	5.39979	3782	3318
	5.41978	3734	3216
	5.43977	3772	3339
	5.45976	3747	3252
	5.47975	3713	3321
	5.49974	3870	3387
	5.51972	3713	3369
	5.53971	3748	3249
	5.5597	3776	3434
	5.57969	3718	3475
	5.59968	3800	3508
	5.61967	3711	3529
	5.63966	3620	3523
	5.65965	3700	3476
	5.67964	3717	3431
	5.69963	3631	3670
	5.71962	3649	3625
	5.73961	3597	3601
	5.7596	3556	3579
	5.77959	3638	3650
	5.79958	3695	3656
	5.81957	3635	3697
	5.83955	3600	3819
	5.85954	3521	3724
	5.87953	3613	3795
	5.89952	3531	3806
	5.91951	3486	3866
	5.9395	3635	3886
	5.95949	3492	3890
	5.97948	3640	3979
	5.99947	3493	3968
	6.01946	3462	4034
	6.03945	3370	4047
	6.05944	3451	4094
	6.07943	3429	4230
	6.09942	3482	4306
	6.11941	3474	4198
	6.1394	3484	4391
	6.15939	3448	4295
	6.17937	3423	4256
	6.19936	3356	4449
	6.21935	3463	4449
	6.23934	3276	4445
	6.25933	3312	4489
	6.27932	3373	4756
	6.29931	3326	4800
	6.3193	3346	4819
	6.33929	3205	4751
	6.35928	3454	4712
	6.37927	3427	4859
	6.39926	3324	4830
	6.41925	3342	5051
	6.43924	3373	5125
	6.45923	3438	5101
	6.47922	3382	5268
	6.4992	3314	5266
	6.51919	3267	5468
	6.53918	3402	5317
	6.55917	3320	5523
	6.57916	3425	5748
	6.59915	3389	5527
	6.61914	3349	5659
	6.63913	3491	5839
	6.65912	3264	5863
	6.67911	3438	5960
	6.6991	3273	6056
	6.71909	3291	6160
	6.73908	3404	6266
	6.75907	3321	6303
	6.77906	3397	6313
	6.79905	3335	6531
	6.81904	3208	6703
	6.83902	3361	6964
	6.85901	3297	6882
	6.879	3377	7025
	6.89899	3371	7093
	6.91898	3277	7023
	6.93897	3372	7251
	6.95896	3373	7292
	6.97895	3344	7517
	6.99894	3367	7437
	7.01893	3455	7553
	7.03892	3349	7511
	7.05891	3371	7654
	7.0789	3451	7890
	7.09889	3396	7871
	7.11888	3481	7912
	7.13887	3411	7878
	7.15886	3423	7923
	7.17884	3422	7814
	7.19883	3326	8061
	7.21882	3488	7876
	7.23881	3459	7653
	7.2588	3448	7823
	7.27879	3453	7619
	7.29878	3414	7754
	7.31877	3473	7558
	7.33876	3495	7675
	7.35875	3453	7585
	7.37874	3581	7386
	7.39873	3615	7380
	7.41872	3415	7160
	7.43871	3472	7077
	7.4587	3434	7018
	7.47869	3422	6976
	7.49868	3457	6805
	7.51866	3607	6550
	7.53865	3520	6714
	7.55864	3648	6522
	7.57863	3646	6535
	7.59862	3650	6218
	7.61861	3605	6078
	7.6386	3638	6049
	7.65859	3646	5941
	7.67858	3639	5717
	7.69857	3627	5694
	7.71856	3665	5641
	7.73855	3603	5572
	7.75854	3588	5465
	7.77853	3666	5551
	7.79852	3685	5357
	7.81851	3521	5290
	7.83849	3637	5387
	7.85848	3666	5132
	7.87847	3691	5051
	7.89846	3654	5087
	7.91845	3831	5043
	7.93844	3669	5060
	7.95843	3826	4878
	7.97842	3766	4923
	7.99841	3799	4875
	8.0184	3725	4797
	8.03839	3819	4823
	8.05838	3901	4685
	8.07837	3765	4805
	8.09836	3883	4674
	8.11835	3896	4515
	8.13834	3834	4604
	8.15833	3943	4547
	8.17831	3935	4345
	8.1983	3972	4518
	8.21829	4023	4444
	8.23828	3998	4386
	8.25827	3979	4316
	8.27826	3968	4516
	8.29825	3934	4342
	8.31824	4038	4383
	8.33823	3947	4351
	8.35822	3964	4466
	8.37821	4164	4233
	8.3982	4106	4294
	8.41819	4160	4188
	8.43818	4110	4219
	8.45817	4113	4133
	8.47816	4219	4194
	8.49815	4254	4176
	8.51813	4286	4132
	8.53812	4344	4107
	8.55811	4316	4116
	8.5781	4442	4006
	8.59809	4352	4059
	8.61808	4462	4024
	8.63807	4397	3968
	8.65806	4526	3961
	8.67805	4403	4031
	8.69804	4571	4075
	8.71803	4474	4041
	8.73802	4656	4020
	8.75801	4609	3882
	8.778	4658	3995
	8.79799	4616	3845
	8.81798	4825	3897
	8.83796	4841	3890
	8.85795	4862	3890
	8.87794	4895	3947
	8.89793	4896	3837
	8.91792	4957	3881
	8.93791	5100	3844
	8.9579	5145	3843
	8.97789	5078	3919
	8.99788	4995	3801
	9.01787	5020	3837
	9.03786	5154	3693
	9.05785	5221	3812
	9.07784	5215	3801
	9.09783	5293	3761
	9.11782	5311	3742
	9.13781	5299	3798
	9.1578	5294	3670
	9.17778	5314	3798
	9.19777	5346	3771
	9.21776	5383	3698
	9.23775	5370	3742
	9.25774	5501	3737
	9.27773	5485	3737
	9.29772	5530	3718
	9.31771	5637	3704
	9.3377	5589	3793
	9.35769	5470	3657
	9.37768	5671	3742
	9.39767	5511	3769
	9.41766	5552	3651
	9.43765	5483	3685
	9.45764	5592	3637
	9.47763	5413	3640
	9.49761	5328	3674
	9.5176	5421	3545
	9.53759	5371	3722
	9.55758	5339	3741
	9.57757	5384	3683
	9.59756	5258	3633
	9.61755	5279	3606
	9.63754	5180	3564
	9.65753	5137	3635
	9.67752	5160	3733
	9.69751	5078	3658
	9.7175	4973	3716
	9.73749	4975	3565
	9.75748	4898	3680
	9.77747	5087	3616
	9.79746	4931	3576
	9.81745	4975	3587
	9.83743	4885	3599
	9.85742	4817	3616
	9.87741	4774	3616
	9.8974	4645	3454
	9.91739	4752	3627
	9.93738	4669	3621
	9.95737	4519	3633
	9.97736	4544	3473
	9.99735	4573	3550
	10.0173	4401	3528
	10.0373	4411	3565
	10.0573	4459	3646
	10.0773	4405	3591
	10.0973	4267	3546
	10.1173	4354	3563
	10.1373	4260	3510
	10.1573	4150	3657
	10.1773	4280	3659
	10.1972	4243	3581
	10.2172	4261	3457
	10.2372	4137	3501
	10.2572	4121	3547
	10.2772	4130	3660
	10.2972	4037	3521
	10.3172	4095	3556
	10.3372	4047	3564
	10.3572	4104	3654
	10.3771	3998	3506
	10.3971	3971	3368
	10.4171	4072	3462
	10.4371	4072	3551
	10.4571	3954	3518
	10.4771	3972	3395
	10.4971	3997	3567
	10.5171	3998	3463
	10.5371	3999	3546
	10.5571	3896	3438
	10.577	3980	3503
	10.597	3945	3510
	10.617	3969	3580
	10.637	3855	3513
	10.657	3861	3500
	10.677	3919	3577
	10.697	3884	3596
	10.717	3858	3509
	10.737	3910	3556
	10.7569	3863	3493
	10.7769	3946	3614
	10.7969	3903	3557
	10.8169	3873	3501
	10.8369	3898	3591
	10.8569	3928	3627
	10.8769	3780	3443
	10.8969	3801	3540
	10.9169	3885	3601
	10.9369	3741	3431
	10.9568	3742	3516
	10.9768	3728	3573
	10.9968	3778	3528
	11.0168	3839	3507
	11.0368	3742	3650
	11.0568	3850	3462
	11.0768	3742	3635
	11.0968	3784	3560
	11.1168	3732	3525
	11.1367	3771	3426
	11.1567	3796	3541
	11.1767	3723	3531
	11.1967	3734	3570
	11.2167	3710	3550
	11.2367	3735	3520
	11.2567	3771	3522
	11.2767	3799	3411
	11.2967	3732	3599
	11.3167	3723	3533
	11.3366	3908	3414
	11.3566	3898	3485
	11.3766	3735	3597
	11.3966	3852	3563
	11.4166	3709	3532
	11.4366	3659	3589
	11.4566	3713	3528
	11.4766	3703	3543
	11.4966	3817	3505
	11.5165	3741	3492
	11.5365	3779	3494
	11.5565	3779	3606
	11.5765	3839	3440
	11.5965	3794	3558
	11.6165	3820	3445
	11.6365	3855	3534
	11.6565	3848	3602
	11.6765	3835	3552
	11.6964	3714	3425
	11.7164	3791	3554
	11.7364	3843	3566
	11.7564	3797	3572
	11.7764	3839	3549
	11.7964	3848	3536
	11.8164	3838	3611
	11.8364	3761	3578
	11.8564	3855	3752
	11.8764	3759	3570
	11.8963	3747	3619
	11.9163	3839	3482
	11.9363	3875	3605
	11.9563	3753	3574
	11.9763	3849	3585
	11.9963	3825	3518
	12.0163	3862	3565
	12.0363	3781	3618
	12.0563	3844	3563
	12.0762	3801	3581
	12.0962	3930	3649
	12.1162	3744	3478
	12.1362	3799	3568
	12.1562	3807	3569
	12.1762	3765	3546
	12.1962	3712	3618
	12.2162	3987	3721
	12.2362	3906	3739
	12.2562	3851	3693
	12.2761	3857	3611
	12.2961	3840	3556
	12.3161	3859	3650
	12.3361	3889	3559
	12.3561	3868	3562
	12.3761	3948	3647
	12.3961	3894	3692
	12.4161	3918	3706
	12.4361	3926	3691
	12.456	3787	3659
	12.476	4001	3820
	12.496	3835	3640
	12.516	3948	3692
	12.536	4022	3759
	12.556	4056	3653
	12.576	3898	3665
	12.596	3974	3669
	12.616	3909	3666
	12.636	3970	3701
	12.6559	3958	3676
	12.6759	3922	3721
	12.6959	3952	3802
	12.7159	3881	3644
	12.7359	3966	3769
	12.7559	3896	3671
	12.7759	3952	3681
	12.7959	3961	3639
	12.8159	4072	3869
	12.8358	3995	3732
	12.8558	3995	3727
	12.8758	3973	3800
	12.8958	3979	3810
	12.9158	4072	3779
	12.9358	4031	3776
	12.9558	3916	3851
	12.9758	4009	3870
	12.9958	4070	3642
	13.0157	4034	3769
	13.0357	4091	3645
	13.0557	4135	3754
	13.0757	4120	3745
	13.0957	4048	3785
	13.1157	3961	3818
	13.1357	4066	3821
	13.1557	3969	3781
	13.1757	4158	3854
	13.1957	4051	3885
	13.2156	4152	3760
	13.2356	4191	3810
	13.2556	4057	3707
	13.2756	4077	3810
	13.2956	4009	3970
	13.3156	4070	3883
	13.3356	4061	3900
	13.3556	3985	3799
	13.3756	4084	3861
	13.3955	4130	3929
	13.4155	4078	3823
	13.4355	4070	3991
	13.4555	4209	3789
	13.4755	4193	3946
	13.4955	4095	3845
	13.5155	4110	3909
	13.5355	4179	3855
	13.5555	4202	3834
	13.5755	4155	3905
	13.5954	4207	3902
	13.6154	4152	3790
	13.6354	4267	3940
	13.6554	4175	3969
	13.6754	4106	3875
	13.6954	4201	3923
	13.7154	4262	4058
	13.7354	4265	3995
	13.7554	4255	3926
	13.7753	4253	3980
	13.7953	4248	4039
	13.8153	4149	4033
	13.8353	4245	3972
	13.8553	4155	4090
	13.8753	4349	3996
	13.8953	4254	4049
	13.9153	4145	4099
	13.9353	4316	4100
	13.9553	4324	4101
	13.9752	4342	4006
	13.9952	4349	4060
	14.0152	4311	4019
	14.0352	4282	4018
	14.0552	4435	4077
	14.0752	4295	4150
	14.0952	4359	4051
	14.1152	4420	4185
	14.1352	4371	4131
	14.1551	4490	4190
	14.1751	4382	3940
	14.1951	4436	4269
	14.2151	4448	4019
	14.2351	4658	4154
	14.2551	4454	4140
	14.2751	4401	4174
	14.2951	4539	4160
	14.3151	4470	4306
	14.335	4574	4217
	14.355	4635	4163
	14.375	4508	4261
	14.395	4599	4267
	14.415	4430	4238
	14.435	4545	4199
	14.455	4653	4340
	14.475	4606	4099
	14.495	4716	4308
	14.515	4628	4311
	14.5349	4701	4264
	14.5549	4603	4361
	14.5749	4613	4434
	14.5949	4584	4333
	14.6149	4661	4354
	14.6349	4648	4334
	14.6549	4721	4316
	14.6749	4701	4350
	14.6949	4663	4308
	14.7148	4714	4401
	14.7348	4777	4294
	14.7548	4761	4329
	14.7748	4803	4376
	14.7948	4787	4457
	14.8148	4781	4417
	14.8348	4788	4647
	14.8548	4808	4585
	14.8748	4873	4465
	14.8948	4920	4417
	14.9147	4818	4531
	14.9347	4868	4429
	14.9547	4914	4538
	14.9747	4832	4534
	14.9947	4932	4578

## Sheet: Figure 1G
Axis	Bingding energy	Intensity
Unit	eV	a.u.
Comment
	1350.08	99194.7
	1349.08	100096
	1348.08	99579.5
	1347.08	97974.4
	1346.08	98819.6
	1345.08	101504
	1344.08	101583
	1343.08	99658.5
	1342.08	100831
	1341.08	98161.6
	1340.08	100037
	1339.08	98005.6
	1338.08	95374.7
	1337.08	99473
	1336.08	97159.3
	1335.08	96885.6
	1334.08	96669
	1333.08	97970.3
	1332.08	96592.9
	1331.08	94664.2
	1330.08	96385.9
	1329.08	95937.1
	1328.08	95447.9
	1327.08	95934.7
	1326.08	95452.1
	1325.08	96850.2
	1324.08	97304.7
	1323.08	95361.5
	1322.08	93829
	1321.08	94548
	1320.08	96050.6
	1319.08	95789.1
	1318.08	95342.7
	1317.08	96033.5
	1316.08	96475.3
	1315.08	96121
	1314.08	94265.7
	1313.08	95534.8
	1312.08	95497.5
	1311.08	97706.6
	1310.08	95612
	1309.08	95980.6
	1308.08	96404.2
	1307.08	94276.1
	1306.08	95089.7
	1305.08	96659.8
	1304.08	97585.2
	1303.08	98714.5
	1302.08	97378.9
	1301.08	99313.5
	1300.08	98526.4
	1299.08	97430
	1298.08	95959.6
	1297.08	99421.3
	1296.08	96350.9
	1295.08	99854.1
	1294.08	98522.5
	1293.08	98466.9
	1292.08	100450
	1291.08	97825.5
	1290.08	98466.8
	1289.08	100006
	1288.08	101424
	1287.08	101402
	1286.08	99324.4
	1285.08	99617.5
	1284.08	100757
	1283.08	100386
	1282.08	100669
	1281.08	102504
	1280.08	100648
	1279.08	101022
	1278.08	103136
	1277.08	104527
	1276.08	103965
	1275.08	101687
	1274.08	100300
	1273.08	102688
	1272.08	100269
	1271.08	103142
	1270.08	100587
	1269.08	102263
	1268.08	102385
	1267.08	102871
	1266.08	104067
	1265.08	102834
	1264.08	103222
	1263.08	104800
	1262.08	104153
	1261.08	104768
	1260.08	103888
	1259.08	104958
	1258.08	105919
	1257.08	105887
	1256.08	103863
	1255.08	106916
	1254.08	106520
	1253.08	107122
	1252.08	108293
	1251.08	108347
	1250.08	108630
	1249.08	108311
	1248.08	112058
	1247.08	112544
	1246.08	111685
	1245.08	112245
	1244.08	112353
	1243.08	115020
	1242.08	113086
	1241.08	112836
	1240.08	113705
	1239.08	114317
	1238.08	113178
	1237.08	114758
	1236.08	114740
	1235.08	114823
	1234.08	116939
	1233.08	116385
	1232.08	120676
	1231.08	120271
	1230.08	122265
	1229.08	125004
	1228.08	123468
	1227.08	125432
	1226.08	127092
	1225.08	126087
	1224.08	127534
	1223.08	125110
	1222.08	125166
	1221.08	121310
	1220.08	118174
	1219.08	113722
	1218.08	111789
	1217.08	107235
	1216.08	103031
	1215.08	101227
	1214.08	97553.9
	1213.08	94478.5
	1212.08	91160.4
	1211.08	92425.1
	1210.08	89430.6
	1209.08	88461
	1208.08	87621.7
	1207.08	86037.1
	1206.08	86172.2
	1205.08	84713.8
	1204.08	84103.1
	1203.08	83511.9
	1202.08	85094.7
	1201.08	85264.9
	1200.08	83888.4
	1199.08	83465.1
	1198.08	83216.9
	1197.08	85165.1
	1196.08	84866.8
	1195.08	85386.7
	1194.08	85220.3
	1193.08	86315.8
	1192.08	85261.9
	1191.08	85552.7
	1190.08	85751.6
	1189.08	84941.3
	1188.08	85921.4
	1187.08	85348.4
	1186.08	85612.2
	1185.08	86015.2
	1184.08	86052.7
	1183.08	85002.6
	1182.08	85446.5
	1181.08	84403
	1180.08	84827.8
	1179.08	85787.8
	1178.08	87065.5
	1177.08	86042.8
	1176.08	85958.1
	1175.08	85889.3
	1174.08	86872.9
	1173.08	88327.6
	1172.08	87793.7
	1171.08	86988.1
	1170.08	85668.8
	1169.08	87740.1
	1168.08	88775.4
	1167.08	88586.5
	1166.08	88629.9
	1165.08	88963.2
	1164.08	87228
	1163.08	87250.4
	1162.08	87736.7
	1161.08	89921.6
	1160.08	89700.1
	1159.08	89062.9
	1158.08	89041.4
	1157.08	89544.6
	1156.08	88495.2
	1155.08	90021.2
	1154.08	89955.4
	1153.08	90100.4
	1152.08	90757.9
	1151.08	90924.9
	1150.08	89355.3
	1149.08	90261.2
	1148.08	91162
	1147.08	90880.1
	1146.08	90600.6
	1145.08	91633.7
	1144.08	92007.3
	1143.08	90826.6
	1142.08	92400.7
	1141.08	91688
	1140.08	94175.5
	1139.08	93582.3
	1138.08	93579
	1137.08	91323.7
	1136.08	91888.3
	1135.08	93674.2
	1134.08	95477
	1133.08	96604.8
	1132.08	93036.3
	1131.08	94343.9
	1130.08	94491
	1129.08	95199.3
	1128.08	94849.8
	1127.08	95806.2
	1126.08	95446.7
	1125.08	96919.5
	1124.08	95704.4
	1123.08	97753.5
	1122.08	96946
	1121.08	98749.1
	1120.08	97867.1
	1119.08	97442.5
	1118.08	98796.1
	1117.08	97902.5
	1116.08	96445
	1115.08	98824.2
	1114.08	99347.3
	1113.08	99626.9
	1112.08	101187
	1111.08	100223
	1110.08	100516
	1109.08	99325
	1108.08	101066
	1107.08	99484.5
	1106.08	101147
	1105.08	102093
	1104.08	101329
	1103.08	100879
	1102.08	100598
	1101.08	100291
	1100.08	102383
	1099.08	101782
	1098.08	99067.8
	1097.08	100600
	1096.08	101514
	1095.08	98022.2
	1094.08	100916
	1093.08	99071.4
	1092.08	101392
	1091.08	101743
	1090.08	100420
	1089.08	103916
	1088.08	101272
	1087.08	100450
	1086.08	102005
	1085.08	99446.9
	1084.08	100360
	1083.08	100794
	1082.08	101510
	1081.08	99091.2
	1080.08	102957
	1079.08	101246
	1078.08	102562
	1077.08	101714
	1076.08	103281
	1075.08	102687
	1074.08	103075
	1073.08	103811
	1072.08	105533
	1071.08	108435
	1070.08	106389
	1069.08	105990
	1068.08	105011
	1067.08	104810
	1066.08	105133
	1065.08	104492
	1064.08	106030
	1063.08	104738
	1062.08	105516
	1061.08	105136
	1060.08	106298
	1059.08	107912
	1058.08	106176
	1057.08	106148
	1056.08	106901
	1055.08	106976
	1054.08	109506
	1053.08	107569
	1052.08	109739
	1051.08	109392
	1050.08	108187
	1049.08	109287
	1048.08	109648
	1047.08	109220
	1046.08	109089
	1045.08	111911
	1044.08	111712
	1043.08	110730
	1042.08	112196
	1041.08	110740
	1040.08	111297
	1039.08	112461
	1038.08	111947
	1037.08	112073
	1036.08	109755
	1035.08	112646
	1034.08	111301
	1033.08	112057
	1032.08	111806
	1031.08	111487
	1030.08	113696
	1029.08	112062
	1028.08	114880
	1027.08	112355
	1026.08	114051
	1025.08	114016
	1024.08	114277
	1023.08	115732
	1022.08	116119
	1021.08	114240
	1020.08	116120
	1019.08	115887
	1018.08	116173
	1017.08	115450
	1016.08	114931
	1015.08	115638
	1014.08	116591
	1013.08	114253
	1012.08	116046
	1011.08	117343
	1010.08	116921
	1009.08	113802
	1008.08	115734
	1007.08	115796
	1006.08	118785
	1005.08	116392
	1004.08	119304
	1003.08	120615
	1002.08	121858
	1001.08	122831
	1000.08	123979
	999.08	123173
	998.08	123946
	997.08	121980
	996.08	122146
	995.08	119933
	994.08	119572
	993.08	116563
	992.08	115889
	991.08	113780
	990.08	110162
	989.08	109373
	988.08	108736
	987.08	106762
	986.08	107860
	985.08	107592
	984.08	108728
	983.08	110424
	982.08	113036
	981.08	116351
	980.08	118700
	979.08	123044
	978.08	127951
	977.08	130636
	976.08	130132
	975.08	129171
	974.08	127352
	973.08	123158
	972.08	122783
	971.08	115647
	970.08	113145
	969.08	105803
	968.08	98265.9
	967.08	92647.5
	966.08	89442.5
	965.08	85180
	964.08	83953.2
	963.08	82695.4
	962.08	81588.7
	961.08	80669.2
	960.08	81397.6
	959.08	80642.2
	958.08	79905.7
	957.08	79896.7
	956.08	77769.7
	955.08	79368.3
	954.08	79736.9
	953.08	81083.7
	952.08	81173
	951.08	78732.2
	950.08	81586.2
	949.08	80411.1
	948.08	79104.2
	947.08	81815.1
	946.08	80324.3
	945.08	80169.1
	944.08	79437.8
	943.08	81520.2
	942.08	80891.3
	941.08	80773.7
	940.08	81270.5
	939.08	81505.4
	938.08	81909.7
	937.08	81356.8
	936.08	82863.2
	935.08	81385.3
	934.08	81370.4
	933.08	82138.6
	932.08	81815.6
	931.08	81279.2
	930.08	83130.1
	929.08	81052.6
	928.08	82340.3
	927.08	82240.3
	926.08	82879.1
	925.08	82172.8
	924.08	83320.1
	923.08	83084
	922.08	83486.5
	921.08	83490.8
	920.08	84428.8
	919.08	85563.9
	918.08	83868.5
	917.08	83528.9
	916.08	83153.7
	915.08	84108.7
	914.08	84830
	913.08	84785
	912.08	86802.6
	911.08	84131.9
	910.08	86458
	909.08	86478.6
	908.08	84141.1
	907.08	86453.9
	906.08	87036.9
	905.08	87298.2
	904.08	85360.4
	903.08	86824.1
	902.08	87073.3
	901.08	86830.6
	900.08	86883
	899.08	86770.3
	898.08	87889.4
	897.08	85792.5
	896.08	88445.7
	895.08	88123.9
	894.08	87946.3
	893.08	87846.5
	892.08	88606.4
	891.08	89901
	890.08	86419.5
	889.08	87843.4
	888.08	88212.5
	887.08	90525.8
	886.08	88855.5
	885.08	90127.4
	884.08	88841.3
	883.08	90482.2
	882.08	90704.7
	881.08	89879.2
	880.08	90798.6
	879.08	90588.9
	878.08	89703.4
	877.08	91425.6
	876.08	91167.2
	875.08	90036.3
	874.08	89947.5
	873.08	90816
	872.08	90324.5
	871.08	91916.3
	870.08	91686.9
	869.08	91572.3
	868.08	89720.7
	867.08	92417.1
	866.08	93011
	865.08	92826.4
	864.08	93084.4
	863.08	92501.4
	862.08	92224.2
	861.08	92120.5
	860.08	92658.3
	859.08	93788.3
	858.08	92012.9
	857.08	92429.4
	856.08	94552
	855.08	93809.6
	854.08	94417.1
	853.08	95132.1
	852.08	95736.2
	851.08	94913.9
	850.08	94397.6
	849.08	95407.8
	848.08	93489
	847.08	94825.1
	846.08	93994.4
	845.08	94421.1
	844.08	95429.2
	843.08	93761
	842.08	94147.9
	841.08	95206.9
	840.08	95471.1
	839.08	95770.8
	838.08	97243.4
	837.08	95188.9
	836.08	98112.5
	835.08	99469
	834.08	98180.4
	833.08	97705.6
	832.08	98458.5
	831.08	98284.9
	830.08	98373.9
	829.08	96075.6
	828.08	96639.2
	827.08	98072.4
	826.08	98492.9
	825.08	96997.6
	824.08	97883.2
	823.08	97479.7
	822.08	98706.6
	821.08	98319.3
	820.08	99217.2
	819.08	97995.3
	818.08	98639.7
	817.08	97470.3
	816.08	99143.7
	815.08	97922
	814.08	99672.2
	813.08	98751
	812.08	97068.1
	811.08	97506.1
	810.08	99178.7
	809.08	99105.2
	808.08	98209.1
	807.08	98278.2
	806.08	100021
	805.08	101074
	804.08	100339
	803.08	100152
	802.08	100285
	801.08	101887
	800.08	99703.4
	799.08	102307
	798.08	100748
	797.08	100302
	796.08	100108
	795.08	102995
	794.08	100829
	793.08	101551
	792.08	101775
	791.08	103635
	790.08	102919
	789.08	101180
	788.08	102946
	787.08	102145
	786.08	102278
	785.08	103604
	784.08	104698
	783.08	104128
	782.08	103867
	781.08	105487
	780.08	105019
	779.08	103590
	778.08	106497
	777.08	105221
	776.08	104131
	775.08	105217
	774.08	105448
	773.08	105923
	772.08	105111
	771.08	105546
	770.08	106030
	769.08	106726
	768.08	104780
	767.08	104936
	766.08	105741
	765.08	106446
	764.08	106835
	763.08	105484
	762.08	107657
	761.08	107327
	760.08	107316
	759.08	107851
	758.08	105658
	757.08	107157
	756.08	106452
	755.08	109041
	754.08	108845
	753.08	107096
	752.08	110145
	751.08	107129
	750.08	107478
	749.08	110026
	748.08	109129
	747.08	109162
	746.08	111103
	745.08	110395
	744.08	108159
	743.08	111969
	742.08	111215
	741.08	109992
	740.08	111677
	739.08	111345
	738.08	112296
	737.08	111610
	736.08	111762
	735.08	111254
	734.08	112067
	733.08	111608
	732.08	111334
	731.08	112636
	730.08	110813
	729.08	113278
	728.08	114830
	727.08	113363
	726.08	113988
	725.08	114257
	724.08	114881
	723.08	114089
	722.08	111835
	721.08	114130
	720.08	112342
	719.08	115587
	718.08	113889
	717.08	114187
	716.08	115012
	715.08	116347
	714.08	114330
	713.08	116284
	712.08	115064
	711.08	115245
	710.08	117076
	709.08	115477
	708.08	115242
	707.08	114213
	706.08	113907
	705.08	115671
	704.08	115780
	703.08	116709
	702.08	114694
	701.08	116162
	700.08	114551
	699.08	117877
	698.08	116637
	697.08	117363
	696.08	117854
	695.08	116355
	694.08	117225
	693.08	116484
	692.08	117874
	691.08	119006
	690.08	119393
	689.08	123598
	688.08	129526
	687.08	126001
	686.08	118662
	685.08	117972
	684.08	119730
	683.08	120419
	682.08	118544
	681.08	117141
	680.08	118537
	679.08	122132
	678.08	119776
	677.08	119944
	676.08	119446
	675.08	118055
	674.08	120391
	673.08	120546
	672.08	121664
	671.08	122612
	670.08	120693
	669.08	120450
	668.08	121529
	667.08	120287
	666.08	122655
	665.08	120584
	664.08	120558
	663.08	121831
	662.08	122100
	661.08	124854
	660.08	121501
	659.08	121125
	658.08	123782
	657.08	123168
	656.08	122893
	655.08	123249
	654.08	121025
	653.08	124228
	652.08	124438
	651.08	122572
	650.08	123880
	649.08	121809
	648.08	121297
	647.08	123798
	646.08	126541
	645.08	124600
	644.08	123206
	643.08	125228
	642.08	126858
	641.08	125947
	640.08	124939
	639.08	126720
	638.08	124603
	637.08	123058
	636.08	124144
	635.08	123972
	634.08	126377
	633.08	127011
	632.08	124271
	631.08	125482
	630.08	125489
	629.08	123501
	628.08	128044
	627.08	126807
	626.08	127936
	625.08	126879
	624.08	126094
	623.08	128292
	622.08	127655
	621.08	126683
	620.08	127389
	619.08	127857
	618.08	128798
	617.08	127635
	616.08	128925
	615.08	128505
	614.08	128763
	613.08	128940
	612.08	128154
	611.08	130149
	610.08	127646
	609.08	130041
	608.08	130271
	607.08	129454
	606.08	131569
	605.08	131072
	604.08	128648
	603.08	129478
	602.08	130072
	601.08	130130
	600.08	129858
	599.08	130202
	598.08	129411
	597.08	131082
	596.08	130164
	595.08	132024
	594.08	130260
	593.08	131071
	592.08	130916
	591.08	130192
	590.08	131139
	589.08	132514
	588.08	131830
	587.08	132963
	586.08	131212
	585.08	131710
	584.08	132279
	583.08	132541
	582.08	131850
	581.08	133460
	580.08	132860
	579.08	131889
	578.08	133537
	577.08	132116
	576.08	128967
	575.08	130448
	574.08	131914
	573.08	129664
	572.08	129917
	571.08	129967
	570.08	129309
	569.08	129556
	568.08	129814
	567.08	130398
	566.08	129135
	565.08	128247
	564.08	130890
	563.08	132810
	562.08	134875
	561.08	136967
	560.08	138053
	559.08	138149
	558.08	141403
	557.08	141786
	556.08	142351
	555.08	141353
	554.08	137560
	553.08	138248
	552.08	133793
	551.08	131947
	550.08	127441
	549.08	122225
	548.08	119858
	547.08	114477
	546.08	112373
	545.08	107317
	544.08	104018
	543.08	99963.5
	542.08	93556.2
	541.08	93262.2
	540.08	92215.7
	539.08	91642.2
	538.08	93132.7
	537.08	93989.3
	536.08	97336.7
	535.08	103628
	534.08	150873
	533.08	327079
	532.08	469980
	531.08	355593
	530.08	191932
	529.08	98784.9
	528.08	78231.2
	527.08	73328.4
	526.08	71501.5
	525.08	70434.9
	524.08	70855.1
	523.08	69778
	522.08	69316.8
	521.08	69087.6
	520.08	69391
	519.08	69333.7
	518.08	68355.5
	517.08	69305.9
	516.08	68496.8
	515.08	71175.8
	514.08	70780.2
	513.08	70488
	512.08	69824.8
	511.08	69533.5
	510.08	68716.2
	509.08	71221.2
	508.08	69174.3
	507.08	69563.6
	506.08	68463.8
	505.08	69866.9
	504.08	69161.9
	503.08	70630.1
	502.08	70677.2
	501.08	71283
	500.08	70998.4
	499.08	70101.8
	498.08	71050
	497.08	73121.5
	496.08	72565.3
	495.08	73311.2
	494.08	71871.1
	493.08	71180.1
	492.08	70056.6
	491.08	72098.1
	490.08	69804.1
	489.08	70538.6
	488.08	70810.7
	487.08	70123.3
	486.08	70351.9
	485.08	70560.1
	484.08	70905.1
	483.08	70689.8
	482.08	72166.5
	481.08	73454.7
	480.08	71514.1
	479.08	70829.4
	478.08	72599.1
	477.08	70599
	476.08	71830.4
	475.08	72935.1
	474.08	71495.6
	473.08	72888.4
	472.08	72670.7
	471.08	72680.5
	470.08	73888
	469.08	73516.5
	468.08	72720.4
	467.08	71823.4
	466.08	72823.3
	465.08	72713.8
	464.08	73671.8
	463.08	74590.8
	462.08	73933
	461.08	71654.8
	460.08	73330.6
	459.08	74309.5
	458.08	73619.6
	457.08	73964.9
	456.08	74033.4
	455.08	75268
	454.08	74339.2
	453.08	75244.6
	452.08	73653
	451.08	74003.4
	450.08	75746.8
	449.08	74087.8
	448.08	75025.8
	447.08	74881.1
	446.08	76124.9
	445.08	76305.4
	444.08	74873.2
	443.08	75258.6
	442.08	76416
	441.08	76525.4
	440.08	76221.3
	439.08	78738.4
	438.08	76278.5
	437.08	76439.1
	436.08	77271.5
	435.08	78063.8
	434.08	75348.6
	433.08	76365
	432.08	77338.3
	431.08	77383.3
	430.08	75488.1
	429.08	74985.9
	428.08	76249.9
	427.08	77381.8
	426.08	76880.6
	425.08	75416.2
	424.08	76960.5
	423.08	77982.6
	422.08	77805.9
	421.08	78724.6
	420.08	79021.3
	419.08	77678.9
	418.08	78609.5
	417.08	77788.6
	416.08	76087.2
	415.08	76308
	414.08	75719.3
	413.08	75449
	412.08	75478.9
	411.08	74230.5
	410.08	76100.9
	409.08	75229.7
	408.08	77670.3
	407.08	76613.3
	406.08	74571.2
	405.08	75031.5
	404.08	74101
	403.08	77162.3
	402.08	76877.8
	401.08	76891.5
	400.08	74698.2
	399.08	76877.8
	398.08	76891.5
	397.08	74698.2
	396.08	76891.5
	395.08	74698.2
	394.08	75593.1
	393.08	74672.6
	392.08	74572.7
	391.08	75492.1
	390.08	75665.4
	389.08	76467.3
	388.08	76364.3
	387.08	73168.9
	386.08	77481.6
	385.08	76982.1
	384.08	75183.9
	383.08	74699.3
	382.08	76384
	381.08	74857
	380.08	77383.4
	379.08	77527.7
	378.08	76308.8
	377.08	77482
	376.08	78214.8
	375.08	78836.1
	374.08	77143.5
	373.08	78295.7
	372.08	78060.9
	371.08	77160.2
	370.08	78632.7
	369.08	79589.3
	368.08	78473.4
	367.08	77935.7
	366.08	77961.4
	365.08	77350.4
	364.08	79052.2
	363.08	78258.7
	362.08	77700.7
	361.08	77990.5
	360.08	79312.6
	359.08	78267.1
	358.08	78833.1
	357.08	79825.1
	356.08	79084.6
	355.08	81928.3
	354.08	80373
	353.08	80714.7
	352.08	81084.9
	351.08	83957.7
	350.08	84961.4
	349.08	82905.1
	348.08	83680.3
	347.08	89222.5
	346.08	87347.5
	345.08	81215.1
	344.08	81573.1
	343.08	81494.5
	342.08	82067.3
	341.08	80683.2
	340.08	81165.3
	339.08	78917.2
	338.08	82836.8
	337.08	81867.2
	336.08	81975.7
	335.08	83086.8
	334.08	81840
	333.08	81604.1
	332.08	81325.3
	331.08	82173.9
	330.08	82000.4
	329.08	82569.4
	328.08	81979.3
	327.08	80431
	326.08	82624.5
	325.08	82194.5
	324.08	83491.6
	323.08	83941.3
	322.08	83763.4
	321.08	85226.9
	320.08	85937.1
	319.08	86567.8
	318.08	87270.1
	317.08	88840.4
	316.08	91347
	315.08	90746.8
	314.08	88737
	313.08	92318.2
	312.08	92438.5
	311.08	92227.5
	310.08	92842.4
	309.08	90201.1
	308.08	87697.9
	307.08	88761.4
	306.08	86498.2
	305.08	81232.5
	304.08	79098.3
	303.08	75195.4
	302.08	71774.8
	301.08	65841.8
	300.08	63023.6
	299.08	56876.9
	298.08	53479.2
	297.08	50277.5
	296.08	47518.4
	295.08	44693.4
	294.08	42211.1
	293.08	41638.9
	292.08	44587.4
	291.08	44886
	290.08	47831.2
	289.08	66511.7
	288.08	121397
	287.08	232191
	286.08	322130
	285.08	411070
	284.08	389381
	283.08	116870
	282.08	28122.2
	281.08	16357.8
	280.08	13322.4
	279.08	11767.1
	278.08	9548.44
	277.08	9203.79
	276.08	8898.21
	275.08	8590.75
	274.08	8574.97
	273.08	9103.77
	272.08	8426.7
	271.08	8977.55
	270.08	9221.64
	269.08	9444.62
	268.08	9289.7
	267.08	8874.76
	266.08	8467.58
	265.08	8770.85
	264.08	7959.4
	263.08	8607.03
	262.08	8631.84
	261.08	8849.95
	260.08	8637.69
	259.08	8422.05
	258.08	8627.68
	257.08	8210.43
	256.08	8838.77
	255.08	9127.22
	254.08	8740.82
	253.08	8292.65
	252.08	8475.51
	251.08	8462.71
	250.08	8415.68
	249.08	8070.09
	248.08	8149.36
	247.08	8174.98
	246.08	8402.41
	245.08	8588.1
	244.08	8660.84
	243.08	8135.87
	242.08	8344.53
	241.08	8889.64
	240.08	8326.01
	239.08	8366.42
	238.08	8548.17
	237.08	9037.95
	236.08	8076.46
	235.08	8415.42
	234.08	9169.6
	233.08	10300.7
	232.08	9666.06
	231.08	10519.7
	230.08	9464.58
	229.08	9165.15
	228.08	10077.4
	227.08	9388.24
	226.08	9250.4
	225.08	8617.94
	224.08	9064.46
	223.08	8123.03
	222.08	8144.48
	221.08	8029.56
	220.08	8444.27
	219.08	8659.69
	218.08	8994.07
	217.08	8729.47
	216.08	8042.18
	215.08	8396.45
	214.08	8638
	213.08	8293.69
	212.08	8609.84
	211.08	8346.09
	210.08	8829.2
	209.08	8193.52
	208.08	8731.66
	207.08	8074.23
	206.08	8389.48
	205.08	8262.22
	204.08	8691.71
	203.08	8177.98
	202.08	8357.1
	201.08	8857.66
	200.08	9061.1
	199.08	9674.87
	198.08	9323.96
	197.08	10000.7
	196.08	8991.4
	195.08	8757.54
	194.08	8311.88
	193.08	9141.98
	192.08	9147.53
	191.08	9425.24
	190.08	8459.45
	189.08	9341.78
	188.08	8716.63
	187.08	8691.25
	186.08	9068.01
	185.08	8588.74
	184.08	9564.98
	183.08	8749.78
	182.08	8582.89
	181.08	8579.42
	180.08	8948.09
	179.08	8441.85
	178.08	8855.7
	177.08	9042.07
	176.08	8210.32
	175.08	8833.98
	174.08	8903.5
	173.08	8522.59
	172.08	8961.57
	171.08	8661.43
	170.08	9996.05
	169.08	12147.7
	168.08	13505.8
	167.08	10525.5
	166.08	9459.54
	165.08	9080.27
	164.08	10056.5
	163.08	9483.64
	162.08	8360.21
	161.08	8467.33
	160.08	8277.54
	159.08	8235.12
	158.08	7964.06
	157.08	8633.92
	156.08	8356.7
	155.08	9500.5
	154.08	9623.13
	153.08	10185.3
	152.08	9698.41
	151.08	8986.29
	150.08	7849.25
	149.08	8495.69
	148.08	8857.3
	147.08	8460.28
	146.08	8549.4
	145.08	8750.38
	144.08	8651.83
	143.08	8599.38
	142.08	8485.43
	141.08	8810.3
	140.08	8682.73
	139.08	8582.94
	138.08	8294.27
	137.08	8616.22
	136.08	8151.83
	135.08	8734.97
	134.08	8974.82
	133.08	9014.58
	132.08	9142.83
	131.08	8527.19
	130.08	8367.68
	129.08	8673.93
	128.08	8644.55
	127.08	8109.74
	126.08	9008.19
	125.08	8960.95
	124.08	8412.18
	123.08	8937.76
	122.08	9017.23
	121.08	8701.73
	120.08	9088.58
	119.08	9036.4
	118.08	8776.11
	117.08	9027.65
	116.08	8218.54
	115.08	8646.61
	114.08	8780.29
	113.08	8870.07
	112.08	9240.95
	111.08	9154.64
	110.08	8882.7
	109.08	8629.51
	108.08	8723.37
	107.08	8618.38
	106.08	8576.43
	105.08	9231.11
	104.08	9283.92
	103.08	9751.77
	102.08	10339.7
	101.08	9914.44
	100.08	9510.33
	99.08	8947.27
	98.08	8955.83
	97.08	8836.86
	96.08	8401.42
	95.08	8932.66
	94.08	9091.62
	93.08	8691.25
	92.08	9118.35
	91.08	8739.81
	90.08	9650.4
	89.08	9523.78
	88.08	9997.63
	87.08	9061.12
	86.08	9261.46
	85.08	9544.21
	84.08	9357.2
	83.08	9137.81
	82.08	8644
	81.08	9050.52
	80.08	9189.22
	79.08	8996.45
	78.08	9230.14
	77.08	9007.33
	76.08	9493.02
	75.08	9461.57
	74.08	8921.78
	73.08	9015.96
	72.08	9412.76
	71.08	9262.97
	70.08	9484.61
	69.08	8851.15
	68.08	8862.16
	67.08	8954.01
	66.08	9058.9
	65.08	9561.66
	64.08	9399.72
	63.08	9563.56
	62.08	9814.89
	61.08	9279.13
	60.08	9444.61
	59.08	9516.18
	58.08	9819.63
	57.08	9679.23
	56.08	9657.18
	55.08	9840.7
	54.08	9414.48
	53.08	9892.36
	52.08	9932.06
	51.08	10271.8
	50.08	10134.8
	49.08	10107.4
	48.08	9713.81
	47.08	10028.6
	46.08	10249.9
	45.08	9416.14
	44.08	9916.07
	43.08	9857.21
	42.08	8509.77
	41.08	8995.21
	40.08	8680.27
	39.08	8864.08
	38.08	8188.63
	37.08	8095.25
	36.08	7657.89
	35.08	8531.63
	34.08	8296.74
	33.08	8363.89
	32.08	8302.82
	31.08	8979.03
	30.08	9137.95
	29.08	10177
	28.08	12625.8
	27.08	14812.2
	26.08	15625.6
	25.08	15814.9
	24.08	13188.2
	23.08	9896.37
	22.08	7828
	21.08	7556.23
	20.08	7994.84
	19.08	8909.02
	18.08	10498
	17.08	10094.6
	16.08	9549.88
	15.08	8573.33
	14.08	8135.79
	13.08	8175.15
	12.08	6646.97
	11.08	6852.33
	10.08	6669.92
	9.08	6395.22
	8.08	6283.33
	7.08	5297.59
	6.08	4591.22
	5.08	4152.99
	4.08	3552.72
	3.08	2252.53
	2.08	869.744
	1.08	245.834
	0.08	94.7297
	0	2.65686

## Sheet: Figure 1H
Axis	Bingding energy	Intensity	Intensity	Intensity	Intensity
Unit	eV	a.u.	a.u.	a.u.	a.u.
Comment		C-C peak	C-O peak	C=O peak	Cumulative
	279.5	1597.13	1597.13	1597.13	1597.13
	280.453	1599.05	1599.8	1598.56	1597.13
	281.406	1607.43	1612.65	1603.98	1597.12
	282.359	1680.54	1665.76	1617.32	1597.1
	282.444	1717.55	2125.66	1658.82	1597.18
	282.608	1852.67	2248.68	1837.6	1597.22
	282.765	2132.74	2571.91	2851.88	1597.08
	282.914	2659.19	3024.81	5048.37	1597.07
	283.055	3568.5	3631.27	6447.73	1597.13
	283.189	5013.68	4433.38	6557.5	1597.25
	283.316	7143.5	5483.33	6778.42	1597.45
	283.437	10070.3	6842.59	7010.07	1597.69
	283.55	13846	8574.66	7260.98	1598.19
	283.657	18445.2	10718.7	7538.94	1598.57
	283.758	23767.9	13284.4	7854.24	1598.78
	283.853	29645.6	16241	8217.39	1599.05
	283.941	35868.7	19516.7	8631.22	1599.33
	284.024	42213.5	23008.5	9094.92	1599.63
	284.102	48464.9	26597	9606.03	1599.87
	284.174	54441	30160.5	10152.8	1600.07
	284.241	59991.9	33589	10720.1	1600.23
	284.303	65016	36795.8	11291.5	1600.69
	284.36	69468.7	39717.6	11848	1601.41
	284.413	73321	42315.5	12373.6	1602.18
	284.461	76595.1	44574.5	12860	1602.84
	284.505	79319.1	46498.6	13298.4	1603.33
	284.546	81551.8	48105.8	13683	1604.04
	284.582	83344.8	49424	14012.6	1604.81
	284.615	84763.1	50486.2	14290	1605.57
	284.644	85867.3	51326.8	14518.5	1606.48
	284.67	86710	51981.6	14704.4	1607.44
	284.693	87342	52482.3	14851.2	1608.14
	284.713	87808.2	52858.3	14966.2	1608.97
	284.73	88145.5	53135.6	15054.9	1609.93
	284.745	88384.3	53336.4	15121.7	1611.28
	284.758	88549.9	53478.7	15170.8	1612.78
	284.768	88662.2	53577.5	15206.6	1614.46
	284.777	88736.6	53644.7	15232.2	1616.27
	284.784	88784.8	53689.3	15250.3	1618.48
	284.789	88815.3	53718.3	15262.7	1621.49
	284.793	88834.2	53736.7	15271.2	1625.63
	284.796	88845.6	53748.1	15276.8	1631.11
	284.798	88852.3	53755	15280.2	1638.31
	284.799	88855.9	53759.1	15282.3	1648.14
	284.8	88857.7	53761.3	15283.7	1661.67
	284.8	88858.3	53762.4	15284.4	1680.81
	284.8	88858.4	53762.8	15284.9	1707
	284.8	88858.5	53762.8	15285.1	1742.9
	284.8	88859.2	53762.9	15285.2	1792.08
	284.801	88861	53763.2	15285.2	1859.41
	284.802	88864.2	53764.2	15285.2	1951.53
	284.804	88868.7	53765.9	15285.3	2075.77
	284.807	88873.8	53768.4	15285.5	2241.52
	284.812	88877.5	53771.4	15285.9	2460.72
	284.817	88876.4	53773.8	15286.4	2747.67
	284.825	88864.8	53774.1	15287.1	3119.48
	284.834	88834.1	53769.6	15287.7	3598.18
	284.845	88772.5	53756.1	15287.9	4205.01
	284.858	88663.6	53727.9	15287.2	4966.05
	284.874	88486	53677.1	15284.8	5911.59
	284.893	88212.6	53593.5	15279.6	7071.3
	284.914	87808.6	53463.7	15270	8478.27
	284.939	87233.5	53271.3	15254	10164.9
	284.966	86439.6	52996.5	15228.8	12161.5
	284.997	85372	52615.7	15190.8	14499
	285.032	83967.5	52101.6	15136.7	17198.6
	285.071	82163.6	51422.9	15062.2	20277
	285.113	79893.5	50548.1	14961.8	23747.2
	285.16	77093.7	49442.2	14829.6	27600.2
	285.212	73718.3	48071.8	14660.9	31820.9
	285.268	69732.1	46409.5	14449.5	36381.1
	285.329	65135	44432.5	14191.2	41230.4
	285.395	59961.8	42133.8	13883.3	46312.2
	285.466	54287.3	39522.3	13525	51545.5
	285.543	48246.6	36620.8	13118.5	56835.2
	285.626	42016.9	33486.8	12670.7	62087.8
	285.714	35814.3	30197.3	12192.9	67184.1
	285.808	29876.5	26851.5	11699.1	72009.7
	285.909	24436.6	23565.3	11207.7	76454.6
	286.016	19691.1	20465.4	10740	80399.8
	286.13	15780.3	17659.9	10313.5	83749.5
	286.251	12759.6	15241.7	9944.59	86420.1
	286.379	10598.5	13265.8	9643.4	88342.7
	286.515	9196.17	11744.7	9411.64	89477.3
	286.657	8402.08	10648.1	9244.6	89809
	286.808	8047.67	9914.64	9133.32	89349.3
	286.966	7981.4	9465.41	9062.84	88131.7
	287.133	8071.3	9216.36	9019.29	86222.8
	287.308	8227.73	9092.84	8993.5	83709.6
	287.398	8311.36	9040.13	8976.35	80691.3
	288.509	8895.37	9027.53	8969.22	77293.2
	289.619	9005.57	8972.57	8903.23	73640.9
	290.729	8944.6	8900.7	8832.43	69864.7
	291.839	8861.1	8821.21	8772.05	66098.3
	292.949	8781.96	8753.16	8703.9	62457.7
	294.059	8699.67	8669.25	8633.54	59057
	295.17	8616.15	8602.51	8584.4	55990.8
	296.28	8564.01	8556.8	8545.77	53328.2
	297.39	8518.77	8516.04	8511.83	51128.1
	298.5	8496.24	8496.24	8496.24	49419.5
					48210.5
					47489.9
					47223.7
					47365.4
					47851.8
					48609.5
					49557.4
					50610.6
					51686.5
					52703.5
					53587.9
					54275.2
					54710.8
					54854.1
					54678.2
					54170.8
					53333.9
					52181.1
					50739.3
					49040.4
					47130.7
					45058.2
					42874.3
					40632.5
					38379
					36160.8
					34018.9
					31981.6
					30075.1
					28315.2
					26710.4
					25260
					23955.6
					22785.8
					21736.2
					20787.7
					19922.2
					19122.6
					18371.5
					17656.6
					16968.1
					16298.2
					15644.8
					15006.9
					14387
					13788.7
					13215.8
					12674.7
					12169.8
					11703.1
					11279.6
					10901
					10566.2
					10275.4
					10026.2
					9815.94
					9641.24
					9497.62
					9381.03
					9287.83
					9214.65
					9157.62
					9113.53
					9079.14
					9052.63
					9031.84
					9016.24
					9004.22
					8994.3
					8986.31
					8979.66
					8973.54
					8968.15
					8963.29
					8957.73
					8952.48
					8947.84
					8943.63
					8939.45
					8934.72
					8930.1
					8925.56
					8920.69
					8915.91
					8911.23
					8907.07
					8902.9
					8898.57
					8893.7
					8888.64
					8883.63
					8878.63
					8873.64
					8867.69
					8862.04
					8856.77
					8851.79
					8846.98
					8842.47
					8837.59
					8832.68
					8828.41
					8823.91
					8819.24
					8815.11
					8810.84
					8806.39
					8801.84
					8797.32
					8792.95
					8788.76
					8784.65
					8780.49
					8776.56
					8772.82
					8768.79
					8764.61
					8760.23
					8755.94
					8751.48
					8746.49
					8741.6
					8736.7
					8731.52
					8726.72
					8722.25
					8717.03
					8711.56
					8705.73
					8700.3
					8694.88
					8689.22
					8683.72
					8678.31
					8673.02
					8667.8
					8662.64
					8658.17
					8653.7
					8649.16
					8644.51
					8639.89
					8635.53
					8631.29
					8627.1
					8622.82
					8618.6
					8614.44
					8611.38
					8608.35
					8605.24
					8601.74
					8598.18
					8594.79
					8591.88
					8589.23
					8586.19
					8583.28
					8580.53
					8578.51
					8576.1
					8572.81
					8569.62
					8566.59
					8564.15
					8561.64
					8559.08
					8556.43
					8553.74
					8551
					8547.99
					8544.98
					8542.05
					8539.32
					8536.69
					8534.25
					8531.59
					8528.82
					8526.36
					8524.05
					8521.93
					8519.86
					8517.84
					8515.91
					8513.76
					8511.56
					8509.56
					8507.94
					8506.58
					8505.18
					8503.91
					8502.8
					8502.29
					8501.72
					8500.8
					8499.73
					8498.67
					8498.01
					8497.18
					8496.24

## Sheet: Figure 2A
Axis	Hydrated diameter	Flux	Error bar	Flux	Error bar
Unit	Å	LMH/bar		LMH/bar
Comment		X-M-GO		X-S-GO
	6.62	112.116	10.6655	122.536	7.77746
	7.16	93.032	9.05127	97.6773	3.26515
	8.24	92.0276	6.23	83.7414	4.39602
	8.56	76.9617	5.63029	72.3164	5.99
Pure GOM	y=140.78

## Sheet: Figure 2B
Axis	Hydrated diameter	Interlayer space	Error bar	Interlayer space	Error bar	Interlayer space	Error bar	Interlayer space	Error bar
Unit	Å	Å		Å		Å		Å
Comment		X-M-GO, wet		X-S-GO, wet		X-M-GO, dry		X-S-GO, dry
	6.62	11.89	0.01506	12.14	0.03138	9.1	0.01586	8.94	0.0611
	7.16	11.92	0.20543	13	0.141	9.46795	0.00955	9.16	0.09011
	8.24	13.29	0.03773	13.12	0.01836	9.5	0.04393	9.3	0.03323
	8.56	15.23	0.18521	13.77	0.05359	9.58	0.06432	9.3	0.00919
Pure GOM	wet: y=12.29
	dry: y=9.42

## Sheet: Figure 2C
Axis	Hydrated diameter	Flux	Error bar
Unit	Å	LMH/bar
Comment
	5.64	141.75	30.109
	6.62	78.092	15.061
	7.16	68.6643	3.9691
	8.24	28.7963	3.33942
	8.56	19.9351	5.99
	9.14	13.4138	0.26175

## Sheet: Figure 2D
Axis	Hydrated diameter	Slip length	Error bar
Unit	Å	Å
Comment
	5.64	400.652	85.1053
	6.62	232.47	44.8345
	7.16	153.766	8.88838
	8.24	62.103	7.20191
	8.56	35.3352	10.815
	9.14	15.6149	0.54916
Fitting:	Model	ExpDec1
	Equation	y = A1*exp(-x/t1) + y0
	Plot	Slip length
	y0	-58.1743 ± 12.96617
	A1	9556.21988 ± 3337.92866
	t1	1.87917 ± 0.20189
	Reduced Chi-Sqr	0.17141
	R-Square (COD)	0.99843
	Adj. R-Square	0.99739

## Sheet: Figure 3A
Axis	Time	Mass	Error bar	Mass	Error bar	Mass	Error bar	Mass	Error bar
Unit	h	µg		µg		µg		µg
Comment		Na		K		Mg		Ca
	1	0.4	0.02	2.5	0.01	1.6	0.01	1.8	0.02
	2	0.4	0.02	0.4	0.01	1	0.01	0.8	0.02
	3			0.3	0.01	0.5	0.01	0.4	0.02
	4
	5

## Sheet: Figure 3B
Axis	Time	Mass	Error bar	Mass	Error bar	Mass	Error bar	Mass	Error bar
Unit	h	µg		µg		µg		µg
Comment		Na		K		Mg		Ca
	1	2.3	0.03	3.6	0.02	1.5	0.02	1.8	0.01
	2	0.4	0.03	1	0.02	1	0.02	0.7	0.01
	3			0.4	0.02	0.4	0.02	0.4	0.01
	4			0.4	0.02
	5

## Sheet: Figure 4B
Matrix	1	2	3	4	5	6	7	8	9	10	11	12	13	14	15	16	17	18	19	20
1	0	0	0	0	0	0	0	0	0	0	0	0	0	0	0	0	0	0	0	0
2	0	0	0	2	2	0	1	1	1	2	1	1	4	0	2	2	1	3	1	1
3	0	2	1	0	0	0	1	0	1	0	0	0	1	0	1	0	0	1	0	1
4	0	1	0	3	2	0	0	2	1	0	3	0	0	1	0	0	2	0	1	3
5	0	2	0	0	0	1	1	0	0	1	0	1	0	2	0	2	0	1	1	1
6	0	2	0	0	0	0	1	1	1	1	0	1	1	0	0	2	0	0	1	0
7	0	1	0	1	2	1	0	1	1	2	0	1	1	0	2	0	0	0	2	1
8	0	2	0	2	2	0	0	1	1	1	0	0	1	0	1	3	0	0	1	1
9	0	2	0	0	1	0	1	1	1	0	2	1	1	0	0	1	0	1	0	3
10	0	1	0	2	0	0	1	2	0	0	2	1	0	1	0	1	0	1	2	0
11	0	2	1	0	1	0	1	1	0	0	1	1	0	0	0	1	1	0	1	2
12	0	1	1	0	2	1	0	0	2	1	0	1	1	2	1	0	1	1	1	1
13	0	1	0	0	0	0	3	0	0	2	0	0	1	0	1	0	0	0	1	1
14	0	2	1	2	0	1	1	1	0	0	3	0	1	1	1	1	1	2	1	1
15	0	2	0	2	0	1	0	2	1	0	0	2	1	0	0	1	2	1	0	2
16	0	0	0	1	0	0	0	1	0	0	1	0	0	1	0	0	0	3	0	1
17	0	3	0	1	1	0	2	0	1	1	1	1	0	2	0	0	1	1	0	2
18	0	0	0	2	1	0	1	1	0	1	1	0	1	2	1	2	0	1	0	2
19	0	2	1	0	0	0	0	1	1	2	0	0	1	0	0	2	0	1	2	1
20	0	3	2	1	2	4	0	1	0	1	1	3	1	2	2	0	1	1	0	3
Purple sphene location:			left:	x=6, y=6
			right	x=11, y=11

[truncated: 12 more sheets: Figure 4C, Figure 4D, Figure 4E, Figure S1, Figure S5A, Figure S5B, Figure S7A, Figure S7B, Figure S8B, Figure S8C, Figure S8D, Figure S8E]
